# Supplementary material for: Polynaphthylimide–Azomethines Containing Triphenylamine or Carbazole Moieties with Tuned Optoelectronic Properties through Molecular Design
Source: Molecules. 2022 Sep 6;27(18):5761. doi: 10.3390/molecules27185761 (PMC9504240; doi:10.3390/molecules27185761)
Supplement: Supplementary file 1 [file molecules-27-05761-s001.zip]

Archive with 1 entries (1 files):
- molecules-1850752-supplementary.pdf
